# Supplementary material for: Hypnosis-Assisted Awake Craniotomy for Eloquent Brain Tumors: Advantages and Pitfalls
Source: Cancers (Basel). 2024 May 5;16(9):1784. doi: 10.3390/cancers16091784 (PMC11083963; doi:10.3390/cancers16091784)
Supplement: Supplementary file 1 [file cancers-16-01784-s001.zip]

Archive with 1 entries (1 files):
- cancers-2983290-supplementary.pdf
